# Supplementary material for: Preliminary Investigation Towards a Safety Tool for Swine Brucellosis Diagnosis by a Proteomic Approach Within the One-Health Framework
Source: Int J Mol Sci. 2025 Feb 11;26(4):1517. doi: 10.3390/ijms26041517 (PMC11855111; doi:10.3390/ijms26041517)
Supplement: Supplementary file 1 [file ijms-26-01517-s001.zip]

Archive with 1 entries (1 files):
- ijms-3425349-supplementary.pdf
